# Supplementary material for: Age-Related Choroidal Involution Is Associated with the Senescence of Endothelial Progenitor Cells in the Choroid
Source: Biomedicines. 2024 Nov 22;12(12):2669. doi: 10.3390/biomedicines12122669 (PMC11726740; doi:10.3390/biomedicines12122669)
Supplement: Supplementary file 1 [file biomedicines-12-02669-s001.zip]

Archive with 1 entries (1 files):
- biomedicines-3288049-supplementary.pdf
